# Supplementary material for: Understanding the Behavioural Determinants of Nutrition Practices in Ultra-Endurance Runners in Ireland
Source: Sports (Basel). 2026 Mar 11;14(3):109. doi: 10.3390/sports14030109 (PMC13030176; doi:10.3390/sports14030109)
Supplement: Supplementary file 1 [file sports-14-00109-s001.zip]

Archive with 1 entries (1 files):
- sports-4134160-supplementary.pdf
